# Supplementary material for: Burkholderia Species Are the Most Common and Preferred Nodulating Symbionts of the Piptadenia Group (Tribe Mimoseae)
Source: PLoS One. 2013 May 15;8(5):e63478. doi: 10.1371/journal.pone.0063478 (PMC3655174; doi:10.1371/journal.pone.0063478)
Supplement: Table S4 — Nodulation data of representative strains inoculated on Mimosa pudica (at 21 days post-inoculation-dpi) and Piptadenia gonoacantha (60 dpi). Legend: £: Efficiency of symbiosis was estimated as effective or ineffective according to plant development and presence of leghaemoglobin in nodules. %: Letters refer to Figure S2 pictures showing nodules sections. NT: Not Tested, ND: Not Determined. Scale bar on all nodules pictures is 1000 mm. BPL: Burkholderia phenoliruptrix, BSa: B. sabiae, BSP1-3: Burkholderia sp. 1 to 3, BN: B. nodosa, BD: B. diazotrophica. (XLSX) [file pone.0063478.s009.xlsx]

## Sheet: Feuil1
Table S4. Nodulation data of representative strains inoculated on Mimosa pudica (at 21 days post-inoculation-dpi) and Piptadenia gonoacantha (60 dpi)
				Piptadenia gonoacantha (60 dpi)						Mimosa pudica (21 dpi)
Strains	Original Host	Clade or Species	nodC clade	Nodules average per plant	Nodule size (mm)	Nodule shape	Efficiency£	Nodule section%	Nodule picture	Nodule number per plant	Nodule size (mm)	Nodule shape	Efficiency£	Nodule section%	Nodule picture	Nodule cuts or color inside
STM7351 (7373)	Pt	Bsa	C1	33***	x < 2	spherical and small rod	Effective	D		7,7***	x < 1	small spheric nodules	Ineffective	A
STM7319 (7315)	Pg	Bsa	C3.1	14***	x < 2	spherical and small rod	Effective	D		11,7***	1<x < 2	small rod and "peanut" shape	Effective	C		Red
JPY565	Pv	BSP1	C3.1	25,3***	x < 2	spherical and small rod	Effective	E		10,6***	1<x< 1,5	spherical and small rod	Effective	B		Red
JPY570	Pv	BSP1	C3.1	NT	NT	NT	NT	NT	NT	11**	1<x<2	spherical and small rod	Effective	B
STM7445	Ac	BD	C3.2	NT	NT	NT	NT	NT	NT	12*	x < 1	spherical and small rod	Effective	B		Pink/Red
SMF774_1	Pm	BPL	C3.2	NT	NT	NT	NT	NT	NT	12**	1<x<2	spherical and small rod	Effective	B
STM7317	Pg	BPL	C4	6,7***	x < 2	spherical and small rod	Effective	D		6,7***	x < 1	spherical and small rod	Effective	B		Pink/Red
STM7353	Pt	BN	C5	2*	ND	ND	ND	ND	ND	18*	x < 1	small spheric nodules	Ineffective	A		Brown
JPY584	Pst	BSP4	C3.1	NT	NT	NT	NT	NT	NT	13**	1<x<2	spherical and small rod	Effective	B
STM7296	Pg	BSP3	C2	24,7***	x < 2	spherical and small rod	Effective	D		7***	1<x < 2	small rod and "peanut" shape	Effective	C
£: Efficiency of symbiosis was estimated as effective or ineffective according to plant development and presence of leghaemoglobin in nodules. %: Letters refer to Figure S2 pictures showing nodules sections. NT: Not Tested, ND: Not Determined. Scale bar on all nodules pictures is 1000 µm. BPL: Burkholderia phenoliruptrix, BSa: B. sabiae, BSP1-3: Burkholderia sp. 1 to 3, BN: B. nodosa, BD: B. diaz…
